# Supplementary material for: Human Cripto-1 and Cripto-3 Protein Expression in Normal and Malignant Settings That Conflicts with Established Conventions
Source: Cancers (Basel). 2024 Oct 23;16(21):3577. doi: 10.3390/cancers16213577 (PMC11545644; doi:10.3390/cancers16213577)
Supplement: Supplementary file 1 [file cancers-16-03577-s001.zip]

Archive with 4 entries (4 files):
- Supplemental Figure Legends.pdf
- Supplemental Figure S1.pptx
- Supplemental Figure S2.pptx
- Supplemental Figure S3.pptx
